# Supplementary material for: Telling You More Fluently: Effect of the Joint Presentation of Eco-Label Information on Consumers’ Purchase Intention
Source: Int J Environ Res Public Health. 2022 Oct 21;19(20):13713. doi: 10.3390/ijerph192013713 (PMC9603581; doi:10.3390/ijerph192013713)
Supplement: Supplementary file 1 [file ijerph-19-13713-s001.zip]

Archive with 1 entries (1 files):
- ijerph-1971307-supplementary.pdf
